# Supplementary material for: Metabolic crosstalk between skeletal muscle cells and liver through IRF4-FSTL1 in nonalcoholic steatohepatitis
Source: Nat Commun. 2023 Sep 28;14:6047. doi: 10.1038/s41467-023-41832-3 (PMC10539336; doi:10.1038/s41467-023-41832-3)
Supplement: Supplementary file 4 — Source Data [file 41467_2023_41832_MOESM4_ESM.xlsx]

## Sheet: Fig.1b
		CON					NASH
	IRF4	1.1181	1.0765	0.9428	1.1194	0.7873	1.9638	2.4576	2.0778	1.793	1.957	2.588

## Sheet: Fig.1d
		NASH						NASH+Exe
	IRF4	1.0038	0.9856	1.0621	0.8551	0.9334	1.1923	0.1823	0.5136	0.2576	0.6563	0.4702

## Sheet: Fig.1f
			Flox								MKO
		Steatosis	3	3	3	3	3	3	3	3	3	2	3	3	2	2	2
		LI	1	2	2	2	2	3	2	2	1	2	1	2	1	1	1
		Ballooning	2	2	2	2	2	2	2	2	2	2	2	2	2	2	2
		NAS	6	7	7	7	7	8	7	7	6	6	6	7	5	5	5

## Sheet: Fig. 1g
		Flox						MKO
	ALT	97.6398	124.623	90.8251	130.607	96.8361	115.381	83.0656	63.4266	45.2551	68.7216	80.2856	78.9046

## Sheet: Fig. 1h
		Flox						MKO
	AST	95.7316	110.256	85.9547	99.5894	87.3748	77.3685	80.7829	78.3834	62.051	57.3026	50.7833	74.2686

## Sheet: Fig. 2b
		Flox						F4MKO
	Pparα	1.05	0.94	1.11	1.17	0.86	1.07	1.31	1.5	1.66	1.46	1.49	1.79
	Cpt1α	0.87	1.18	1.06	0.91	1.13	0.9	1.45	1.46	1.478	1.52	1.35	1.79
	Fas	1.16	0.95	0.98	0.96	1.22	0.89	0.45	0.58	0.52	0.32	0.42	0.55
	Srebf1	1.18	0.86	1.02	1.21	1.14	0.89	0.48	0.54	0.62	0.54	0.55	0.65
	Scd1	1.19	0.87	1.26	0.82	0.83	0.86	0.61	0.54	0.35	0.59	0.69	0.81
	Nr1h3	0.92	0.9	1.07	1.12	1.03	0.9	0.54	0.58	0.2	0.66	0.65	0.72

## Sheet: Fig. 2d
		Flox						F4MKO
	Il6	1.07	0.97	1.04	0.88	0.94	1.13	0.12	0.14	0.38	0.5	0.31	0.47
	Il1b	1.13	0.9	0.96	0.84	1.01	1.23	0.61	0.47	0.33	0.42	0.57	0.28
	Tnf	1.17	1.18	0.79	1.25	1.04	0.87	0.22	0.14	0.46	0.3	0.63	0.78
	Il10	0.8518	1.1634	1.0385	0.9874	1.1252	1.0796	0.4094	0.444	0.543	0.67	0.5406	0.237
	Nos2	0.93	0.88	1.02	0.98	1.16	1.11	1.72	1.62	2.05	1.66	1.57	2.22
	Clec10a	0.9566	1.1725	0.8911	0.9148	0.9071	1.0997	1.3785	1.1483	1.3493	1.4174	1.3983	1.2687

## Sheet: Fig. 2f
		Flox						F4MKO
	Acat2	1.08	0.92	1.13	0.94	1.15	0.91	0.36	0.41	0.46	0.52	0.45	0.35
	Col1a1	0.99	1	1.14	0.93	1.02	1.04	0.64	0.48	0.59	0.64	0.53	0.57
	Col1a2	0.94	0.91	1.11	1.1	1.15	0.93	0.25	0.18	0.21	0.34	0.37	0.53
	Timp1	1.14	1.19	1.2	0.8	0.82	1.2	0.87	1.04	0.74	1.23	0.66	1.15
	Timp2	0.96	1.16	1.02	1.09	0.87	0.92	0.75	0.73	0.5	0.78	0.39	0.67
	Tgfb1	1.07	0.99	0.94	0.88	1.08	1.23	0.79	0.65	0.54	0.49	0.37	0.74

## Sheet: Fig. 2h
		Flox	F4MKO
		405.002	298.229
		416.71	339.932
		384.22	288.618

## Sheet: Fig. 2i
		Flox+PA-				MKO+PA-				Flox+PA+					MKO+PA+
	Il6	0.8913	0.8409	1.0535	1.2665	0.832	1.1209	0.7313	0.9758	1.8334	1.6513	2.0086	1.6021	1.7745	0.7393	1.0088	0.6127	0.8468	1.1531	0.8977
	Il1β	0.8044	1.1755	0.9269	1.141	0.8984	0.9691	1.1755	1.2802	1.5825	1.7414	1.9184	1.8754	2.1276	0.7034	1.3862	1.2379	1.0659	0.8782	1.1992
	Tnfα	0.98	0.8857	0.9284	1.2411	0.8439	1.2901	1.0365	1.1426	1.4417	1.6803	2.0006	1.7572	1.4988	0.9264	1.0245	0.9886	1.0561	0.8085	1.2311
	Il10	0.9063	1.0651	0.8607	1.2036	0.8764	1.2396	0.9939	1.0633	0.582	0.4953	0.6233	0.5372	0.4451	1.0932	1.0279	1.361	1.0933	0.9641	1.1706
	Nos2	0.9392	0.897	0.9659	1.2523	0.7604	1.214	1.1724	1.0604	2.39	1.6074	1.8312	2.0442	1.567	1.2066	1.2317	0.9909	1.1908	1.0916	1.2414
	Clec10a	0.8275	0.8644	1.154	1.2115	0.8011	1.0021	1.0633	0.9388	0.621	0.385	0.4697	0.393	0.5413	0.7531	0.8592	0.8602	0.9631	1.1364	0.6534

[truncated: 127 more sheets: Fig. 2j, Fig. 3a, Fig. 3b, Fig. 3c, Fig. 3d, Fig. 3e, Fig. 3f, Fig. 4a, Fig. 4b, Fig. 4c, Fig. 4e, Fig. 4f, Fig. 4g, Fig. 5d, Fig. 5f, Fig. 5h, Fig. 5i, Fig. 5j, Fig. 5k, Fig. 6a …]
